# Supplementary material for: Cell-based screen identifies porphyrins as FGFR3 activity inhibitors with therapeutic potential for achondroplasia and cancer
Source: JCI Insight. 2023 Nov 22;8(22):e171257. doi: 10.1172/jci.insight.171257 (PMC10721322; doi:10.1172/jci.insight.171257)
Supplement: Supporting data values [file jciinsight-8-171257-s115.xlsx]

## Sheet: Figure 2C
PKC 412 Dose
𝜇M	Ring Spot Count (% of control)	SEM	n
0	100	18.31	3
0.01	96.85	5.17	3
0.1	85.75	11.35	3
0.5	75.63	8.47	3
1	66.78	12.52	3
2	54.19	5.88	3
4	44.2	12.24	3
8	39.06	9.69	3
10	38.22	10.07	3
50	37	5	3

## Sheet: Figure 2D
PKC 412 Dose
𝜇M	Ring Spot Intensity (% of control)
0	97.8944	107.271	86.8345
0.01	93.8076	98.613	113.008
0.1	80.5485	93.9573	100.638
0.5	83.9987	87.2409	80.7566
1	70.2745	68.0141	71.5463
2	61.2321	54.6121	59.0552
4	45.6066	51.5338	47.943
8	35.2197	38.2936	30.3303
10	32.8391	29.3524	30.3303
50	32.12	34.12	30.12

## Sheet: Figure 2E
	Ring Spot Count per cell
	E1	E2	E3	E4	Average	SEM
Mock	1	0	1	0	0.5	0.57735
TDI	56	65	57	43	55.25	9.10586
TDI 724F/760F	0	1	2	1	1	0.816497

## Sheet: Figure 2F
plant extracts	Number of ring spots per cell
	experiment 1	2	3
PKC412	31.8047	7.39645	32.2485
6013	66.8639	59.5414	78.6243
6040	64.8669	93.2692	68.8609
6059	68.8609	71.0799	78.6243
6080	113.018	103.066	101.257
6097	73.9645	66.4201	79.5118
6120	71.7456	101.701	89.7189
6132	95.4882	102.358	81.7308
6138	72.855	78.6243	75.7396
6127	106.68	102.342	119.697
6191	108.54	96.7631	84.7796
6319	81.9575	83.1267	79.2011
6323	86.4325	65.1515	98.8292
6328	118.871	103.168	90.1515
6341	83.5399	67.8375	69.4904
6346	117.011	112.672	89.9449
4μM PKC412	30.854	32.9201	32.0937
6359	68.2507	80.4408	79.6143
6368	59.573	75.6887	90.7713
6380	79.2011	93.4573	90.978
6386	69.0771	65.7713	81.0606
6388	95.5234	83.9532	81.0142
6399	101.309	98.2094	114.738
6403	72.5895	93.8705	95.5234
6409	95.1102	65.5647	90.1515
6416	97.7961	96.5802	95.283
H.C(L)-E1	51.1256	43.3432	47.3373
6429	106.014	103.168	123.939
6438	80.0948	79.9171	79.5616
6442	87.0261	103.377	102.488
6449	88.0924	96.2678	79.7393
6460	70.3199	95.9123	71.0308
4μM PKC412	32.6422	23.7559	32.109
6466	77.4289	85.782	86.7925
6479	125.118	92.7133	121.327
6484	151.54	150.829	136.789
6489	84.1825	99.6445	110.308
6497	89.3365	87.3815	108.709
6507	99.1114	103.199	89.6919
6518	70.8531	81.5166	69.7867
6521	102.31	105.687	107.998
6530	17.2658	12.854	11.7102
6539	97.9847	109.259	102.887
6550	91.7756	86.22	90.4684
6576	73.8017	74.4553	99.4553
6579	99.7821	93.573	92.2658
6586	88.9978	97.658	96.841
6590	64.9782	53.0501	75.1089
4μM PKC412	34.2593	33.1155	8.44227
6594	75.4357	75.1089	77.9481
6598	100.599	107.135	119.227
6600	104.684	88.5076	120.534
6603	91.939	96.841	106.604
6612	45.7547	38.1808	37.2004
6622	104.521	92.217	108.606
6638	74.9455	72.3312	67.2658
6640	123.802	123.475	112.2
6649	102.233	74.7821	93.573
6659	80.1743	94.0632	114.623
C.C-E1	46.4497	47.3934	55.0355
6675	100.802	109.87	88.7724
6684	143.924	149.476	94.5096
6686	87.4769	100.617	111.166
6690	80.4442	70.4503	87.2918
4μM PKC412	37.5	48.2311	27.4764
6693	109.13	96.1752	107.465
6698	76.7428	97.6558	98.211
6718	66.5638	80.074	61.5669
6728	80.6292	88.5873	95.62
6733	82.8501	91.9186	97.2856
6740	94.8797	86.3664	97.6558
6750	94.8797	69.525	75.0771
6759	114.867	90.8081	117.088
6767	95.4009	87.2918	104.503
6782	70.8205	67.8593	89.1425
6788	73.2264	66.934	78.0382
6794	80.4442	92.0991	92.217
6800	68.0444	63.2326	89.8828
6803	89.8393	97.4057	75.9434
6807	72.259	58.7902	71.6919
4μM PKC412	41.7769	25.3339	26.1631
6811	67.2968	48.8658	80.9074
6819	72.259	45.8885	49.7164
6838	95.3686	90.9735	76.6541
6849	54.8204	65.1313	56.5217
6853	92.0774	103.27	86.8263
6867	123.44	119.896	112.529
6871	80.0567	107.42	105.435
6879	149.977	172.225	172.225
6882	104.159	162.429	154.064
6888	91.801	102.441	80.1985
6901	88.7051	66.1626	77.7883
6911	108.27	141.588	143.147
6919	117.344	102.457	101.059
6922	77.6465	104.301	82.7505
6933	94.3762	103.733	70.4159
4μM PKC412	20.2494	53.5629	38.2423
6939	113.599	114.878	122.064
6956	97.0309	106.651	110.748
6959	82.0665	87.2409	86.4118
6964	107.007	74.5843	89.5487
6968	140.58	165.618	162.233
6980	69.0618	80.8844	62.8266
6990	97.1902	95.2494	92.2209
61000	136.158	141.211	127.138
61004	84.7536	74.9406	79.2162
61007	136.02	127.138	128.835
61010	103.088	118.609	100.092
61012	95.6057	100.238	113.42

## Sheet: Figure 2G
Number of ring spots per cell
experiment 1	2
31.8047	32.2485
66.8639	78.6243
64.8669	68.8609
68.8609	78.6243
113.018	101.257
73.9645	79.5118
71.7456	89.7189
95.4882	81.7308
72.855	75.7396
106.68	119.697
108.54	84.7796
81.9575	79.2011
86.4325	98.8292
118.871	90.1515
83.5399	69.4904
117.011	89.9449
30.854	32.0937
68.2507	79.6143
59.573	90.7713
79.2011	90.978
69.0771	81.0606
95.5234	81.0142
101.309	114.738
72.5895	95.5234
95.1102	90.1515
97.7961	95.283
51.1256	47.3373
106.014	123.939
80.0948	79.5616
87.0261	102.488
88.0924	79.7393
70.3199	71.0308
32.6422	32.109
77.4289	86.7925
125.118	121.327
151.54	136.789
84.1825	110.308
89.3365	108.709
99.1114	89.6919
70.8531	69.7867
102.31	107.998
17.2658	11.7102
97.9847	102.887
91.7756	90.4684
73.8017	99.4553
99.7821	92.2658
88.9978	96.841
64.9782	75.1089
34.2593	8.44227
75.4357	77.9481
100.599	119.227
104.684	120.534
91.939	106.604
45.7547	37.2004
104.521	108.606
74.9455	67.2658
123.802	112.2
102.233	93.573
80.1743	114.623
46.4497	55.0355
100.802	88.7724
143.924	94.5096
87.4769	111.166
80.4442	87.2918
37.5	27.4764
109.13	107.465
76.7428	98.211
66.5638	61.5669
80.6292	95.62
82.8501	97.2856
94.8797	97.6558
94.8797	75.0771
114.867	117.088
95.4009	104.503
70.8205	89.1425
73.2264	78.0382
80.4442	92.217
68.0444	89.8828
89.8393	75.9434
72.259	71.6919
41.7769	26.1631
67.2968	80.9074
72.259	49.7164
95.3686	76.6541
54.8204	56.5217
92.0774	86.8263
123.44	112.529
80.0567	105.435
149.977	172.225
104.159	154.064
91.801	80.1985
88.7051	77.7883
108.27	143.147
117.344	101.059
77.6465	82.7505
94.3762	70.4159
20.2494	38.2423
113.599	122.064
97.0309	110.748
82.0665	86.4118
107.007	89.5487
140.58	162.233
69.0618	62.8266
97.1902	92.2209
136.158	127.138
84.7536	79.2162
136.02	128.835
103.088	100.092
95.6057	113.42

## Sheet: Figure 2H
Dose	Ring Spot Count (% of Control)
μg/ml	Hit 1					Hit 2					Hit 3					Hit 4
0.14						111.79	97.77	116.57	89.21	103.84	98.58	114.46	98.9	110.81	109.41
0.41						90.83	100.12	106.77	89.78	99.12	95.37	111.13	108.4	96.96	94.96
0.46	104.76	124.04	96.62	106.03	124.75											101.23	91.78	102.77	109.65	129.43
1.23						85.89	114.6	107.56	112.24	85.21	100.98	106.99	117.14	117.48	92.51
1.37	89.42	88.66	89.38	93.37	107.73											94.5	120.14	77.8	102.41	85.18
3.7						88.16	80.77	99.7	89.54	89.54	94.04	86.03	115.13	98.56	114.04
4.12	109.16	82.14	106.76	92.64	100.28											66.79	81.06	86.49	70.71	80.5
11.11						42.9	32.89	29.46	38.46	22.04	65.73	53.45	62.79	49.98	61.38
12.35	80.92	81.53	85.04	78.53	86.49											58.46	57.66	64.71	75.63	96.62
15											12.1037	9.36599	9.55056	10.34	9.24
20											5.6196	10.3746	8.06916	8.02	6.44
25											5.18732	5.75843	7.02247	5.99	6.12
33.33						6.32	5.12	2.45	6.08	2.09
37.04	76.06	51.47	56.02	75.27	58.26											54.62	84.68	76.72	77.44	55.39
100						4.05	7.92	4.32	6.77	3.43
111.11	11.08	8.81	5.79	3.62	6.51											65.14	56.09	67.52	53.9	47.73
333.33	4.4	4.71	1.81	1.09	-1.63											18.9	25.15	30.76	37.73	16.24
1000	2.73	0.61	-1.52	-3.12	-4.4											1.6	0.8	2.88	-3.76	-0.14

## Sheet: Figure 2I
Dose	Ring Spot Count (% of Control)
μg/ml	Hit 4 E1			Hit 4 E2
0.457	127.178	111.188	103.948	81.4623	96.3155	95.6246
1.372	139.171	143.441	128.775	123.086	88.198	95.1065
4.115	102.228	143.998	119.864	70.236	76.2809	76.2809
12.346	60.4579	104.27	78.2797	80.5987	48.3017	66.4364
37.037	67.8837	91.8317	38.1807	72.9994	81.4623	38.1117
111.11	33.5396	11.6337	41.8936	18.2499	32.5849	13.9321
333.33	13.8614	12.5619	24.8144	-1.78469	-3.85723	-6.27519
1000	2.72277	12.1906	1.9802	1.32412	-1.9574	-1.9574

## Sheet: Figure 2J
Dose	Ring Spot Count (% of Control)
μg/ml	Hit 4					4-1					4-2
0.14
0.41
0.46	101.23	91.78	102.77	109.65	129.43	110.1	117.34	118.53	96.98	104.52	112.335	91.9227	106.633	93.9698	92.2528
1.23
1.37	94.5	120.14	77.8	102.41	85.18	110.89	90.47	110.85	113.57	106	110.492	111.156	102.412	110.398	91.5392
3.7
4.12	66.79	81.06	86.49	70.71	80.5	75.59	63.1	49.91	45.46	47.5	101.931	106.936	119.71	94.2713	91.9
11.11
12.35	58.46	57.66	64.71	75.63	96.62	75.99	70.19	73.62	76.18	49.75	84.4162	109.57	83.7186	69.2462	68.5015
15
20
25
33.33
37.04	54.62	84.68	76.72	77.44	55.39	60.97	42.8	46.09	64.72	88.54	77.173	64.2669	62.6131	68.6432	69.5477
100
111.11	65.14	56.09	67.52	53.9	47.73	44.91	41.09	43.92	51.76	46.93	29.2362	56.3652	55.0754	59.2965	30.9548
333.33	18.9	25.15	30.76	37.73	16.24	0.26	-0.53	2.37	-4.02	-3.87	2.10711	-0.703518	2.91457	2.91457	-1.22324
1000	1.6	0.8	2.88	-3.76	-0.14	-0.66	-0.26	3.95	-3.57	5.5	0	3.02897	7.63828	-3.8736	-4.9949

## Sheet: Figure 2K
Relative viability
	Hit 4		Hit 4-1		Hit 4-2		PKC 412		non responder 100 μg/ml
Vehicle	10 μg/ml	100 μg/ml	10 μg/ml	100 μg/ml	10 μg/ml	100 μg/ml	400 nM	1μM	100 μg/ml
1	0.85799	0.3787	1.14201	0.14793	0.83432	0.28	1.16568	0.53846	1.65089
1	0.79545	0.39773	1.16477	0.26705	0.80682	0.2906	0.96591	0.55114	1.26705
1	0.92248	0.39922	0.75194	0.17442	0.58527	0.4176	0.79457	0.44186	0.93798

## Sheet: Figure 3B
	Ring Spot Count (%)
μg/ml	Pa			PyroPa
	Mean	SEM	n	Mean	SEM	n
0.05	102.09	3.1474	3	102.78	7.3143	3
0.15	102.12	14.876	3	88.916	7.8028	3
0.46	93.561	5.8698	3	67.596	8.2592	3
1.37	71.136	8.3202	3	41.122	4.5376	3
4.12	30.259	2.8707	3	21.911	2.1179	3
12.35	12.969	1.3629	3	2.6288	0.626	3
37.04	-8.3104	1.8058	3	-9.599	0.3935	3

[truncated: 37 more sheets: Figure 3C, Figure 3E, Figure 4B, Figure 4C, Figure 4D, Figure 4E, Figure 4F, Figure 4G, Figure 4I, Figure 5B, Figure 5E, Figure 5F, Figure 6B, Figure 6C, Figure 6D, Figure 6E, Figure 6F, Figure 6G, Figure 6I, Figure 6K …]
